# Supplementary material for: Interface Engineering of CoFe-LDH Modified Ti: α-Fe2O3 Photoanode for Enhanced Photoelectrochemical Water Oxidation
Source: Nanomaterials (Basel). 2023 Sep 18;13(18):2579. doi: 10.3390/nano13182579 (PMC10536217; doi:10.3390/nano13182579)
Supplement: Supplementary file 1 [file nanomaterials-13-02579-s001.zip]

Archive with 1 entries (1 files):
- nanomaterials-2581777-supplementary.pdf
